# Supplementary material for: Classification and Authentication of Lonicerae Japonicae Flos and Lonicerae Flos by Using 1H-NMR Spectroscopy and Chemical Pattern Recognition Analysis
Source: Molecules. 2023 Sep 28;28(19):6860. doi: 10.3390/molecules28196860 (PMC10574709; doi:10.3390/molecules28196860)
Supplement: Supplementary file 1 [file molecules-28-06860-s001.zip]

Archive with 1 entries (1 files):
- molecules-2615944-supplementary.pdf
